# Supplementary material for: Dosimetric Comparison of Upfront Boosting With Stereotactic Radiosurgery Versus Intraoperative Radiotherapy for Glioblastoma
Source: Front Oncol. 2021 Oct 28;11:759873. doi: 10.3389/fonc.2021.759873 (PMC8581360; doi:10.3389/fonc.2021.759873)
Supplement: Supplementary file 1 [file Table_1.xlsx]

## Sheet: Appendix 1
		Patient	Applicator (mm)	GTV	IORT GTV	PTV SRS	PTV EBRT	PTV SRS	EBRT	SRS	SRS	IORT	Brain		Brainstem							Chiasma							Left optic							Right Optic							Left Retina
				Vol (cm3)	Vol (cm3)	Vol (cm3)	Vol (cm3)	Dose	D95 = %	D99 = %	CI	D90=%	SRS V12	V12 IORT	Dmax EBRT	Dmax SRS	EQD2	Dmax IORT	EQD2	Dmax EBRT+SRS	Dmax EBRT+IORT	Dmax EBRT	Dmax SRS	EQD2	Dmax IORT	EQD2	Dmax EBRT+SRS	Dmax EBRT+IORT	Dmax EBRT	Dmax SRS	EQD2	Dmax IORT	EQD2	Dmax EBRT+SRS	Dmax EBRT+IORT	Dmax EBRT	Dmax SRS	EQD2	Dmax IORT	EQD2	Dmax EBRT+SRS	Dmax EBRT+IORT	Dmean EBRT	Dmean SRS	EQD2	Dmean IORT	EQD2	Dmean EBRT+SRS	Dmean EBRT+IORT
		1	20	3	3.5	8.3	254.3	20	95	100	1.09	87	24.15	5.99	13.22	0.859	0.859	0.4	0.4	14.079	13.62	8.78	1.148	1.148	0.4	0.4	9.928	9.18	6.92	0.935	0.935	0.6	0.6	7.855	7.52	8.95	1.19	1.19	0	0	10.14	8.95	3.33	0.53	0.53	0	0	3.86	3.33
		2	20	2.7	4.2	6.9	238.5	20	95	100	1.11	78	19.37	13.16	46.3	0.54	0.54	2.4	2.64	46.84	48.94	17.355	0.18	0.18	0.4	0.4	17.535	17.755	6.25	0.13	0.13	0.2	0.2	6.38	6.45	16.03	0.12	0.12	0.6	0.6	16.15	16.63	2.77	0.97	0.97	0	0	3.74	2.77
		3	20	2.8	3	7	179.5	20	93.5	100	1.16	88	21.88	6.26	47.08	5.52	10.38	4	6	57.46	53.08	21.18	1.94	1.94	0.4	0.4	23.12	21.58	15.6	2.33	2.52	0.6	0.6	18.12	16.2	6.84	1.1	1.1	0.2	0.2	7.94	7.04	4.62	0.91	0.91	0.4	0.4	5.53	5.02
		4	50	64.3	86.7	123.9	406.9	15	95	98.5	1.04	78	122.09	50.16	46.78	4.09	6.23	5.31	9.7	53.01	56.48	54.93	6.9	15.35	5.4	9.67	70.28	64.6	54.9	6.82	15.04	4.5	7.31	69.94	62.21	48.41	3.34	4.46	2.8	3.36	52.87	51.77	24.53	1.59	1.59	1.21	1.21	26.12	25.74
		5	45	44.8	53.8	77.6	255.6	15	87.5	100	1.06	84	48.37	5.38	48	2.3	2.47	3.5	4.81	50.47	52.81	44.77	2.18	2.28	1.8	1.8	47.05	46.57	9.04	1	1	0.8	0.8	10.04	9.84	26.63	3.1	3.95	2	2	30.58	28.63	4.35	0.83	0.83	0.1	0.1	5.18	4.45
		6	20	5.3	6.2	12	160.2	20	95	100	1.19	88	40.04	6.38	47.18	5.32	9.74	5	8.75	56.92	55.93	46.61	2.18	2.28	1.2	1.2	48.89	47.81	7.1	1.62	1.62	0.6	0.6	8.72	7.7	26.074	2.05	2.08	2	2	28.154	28.074	5.62	0.53	0.53	0.2	0.2	6.15	5.82
		7	25	8.5	8.5	18.8	204	20	100	100	1.15	81	27.74	5.5	36.51	2.73	3.23	0.8	0.8	39.74	37.31	16.86	2.91	3.57	0.2	0.2	20.43	17.06	14.31	1.99	1.99	0.2	0.2	16.3	14.51	7.05	1.11	1.11	0	0	8.16	7.05	9.49	1.39	1.39	0	0	10.88	9.49
		8	15	1.7	2.2	5.9	300.2	20	95.2	100	1.37	89	20.87	3.19	47.14	4.6	7.59	4.4	7.04	54.73	54.18	44.93	2.38	2.61	0.8	0.8	47.54	45.73	30.28	1.67	1.67	0.4	0.4	31.95	30.68	58.77	4.39	7.01	1.2	1.2	65.78	59.97	8.16	0.69	0.69	0	0	8.85	8.16
		9	20	2.2	3	6.3	234.5	20	95	100	2.44	80	63.02	5.73	41.8	4.67	7.79	1	1	49.59	42.8	21.8	3.69	3.15	0	0	24.95	21.8	9.57	0.87	0.87	0	0	10.44	9.57	11.79	0.4	0.4	0	0	12.19	11.79	3.86	0.33	0.33	0	0	4.19	3.86
		10	25	11.9	13	21.9	137	20	100	100	1.78	83	100.24	7.19	43.6	6.23	12.82	1.8	1.8	56.42	45.4	10.02	2.89	3.53	0.4	0.4	13.55	10.42	15.15	1.3	1.3	0.4	0.4	16.45	15.55	2.99	0.73	0.73	0.2	0.2	3.72	3.19	4.05	0.76	0.76	0	0	4.81	4.05
		11	35	20.6	29.6	32.5	380.6	20	100	100	1.21	83	37.26	12.84	25.7	2.08	2.12	2.2	2.31	27.82	28.01	22.32	0.97	0.97	0.6	0.6	23.29	22.92	8.76	1.1	1.1	0.4	0.4	9.86	9.16	3.61	0.47	0.47	0.2	0.2	4.08	3.81	2.8	0.4	0.4	0	0	3.2	2.8
		12	45	56.4	65.7	74.4	238.6	15	100	100	1.03	85	52.17	31.81	19.34	1.68	1.68	2.6	2.99	21.02	22.33	49.37	2.225	2.35016	0.8	0.8	51.7202	50.17	32.07	1.85	1.85	0.8	0.56	33.92	32.63	44.69	1.51	1.51	7.2	16.56	46.2	61.25	6.2	2.4	2.64	2.1	2.1525	8.84	8.3525
		13	40	33	48.3	49.6	244.6	15	100	100	1.13	83	55.46	31.01	60.14	4.11	6.27803	1.8	1.8	66.418	61.94	45.15	1.68	1.68	2.2	2.31	46.83	47.46	4.74	0.89	0.89	0.6	0.6	5.63	5.34	17	3.35	4.48062	1.8	1.8	21.4806	18.8	4.3	1.2	1.2	0	0	5.5	4.3
		14	45	35.7	46.1	52.2	322.2	15	100	100	1.05	83	50.9	35.65	61.2	2.55	2.90062	0.68	0.68	64.1006	61.88	28.96	1.01	1.01	2	2	29.97	30.96	13.95	0.48	0.48	0.6	0.6	14.43	14.55	15.53	0.48	0.48	0.8	0.8	16.01	16.33	4.6	0.27	0.27	0	0	4.87	4.6
		15	40	27.7	39.4	40.8	396.1	15	100	100	1.21	87	46.67	21.7	25.57	1.46	1.46	2.4	2.64	27.03	28.21	2.57	0.23	0.23	0.2	0.2	2.8	2.77	1.3	0.13	0.13	0	0	1.43	1.3	1.81	0.2	0.2	0	0	2.01	1.81	0.5	0.15	0.15	0	0	0.65	0.5
		16	40	19	39.9	31.5	161.6	15	100	100	1.17	86	63.31	22.05	5.26	0.2	0.2	1.2	1.2	5.46	6.46	1.55	0.11	0.11	0.4	0.4	1.66	1.95	1.1	0.09	0.09	0	0	1.19	1.1	1.03	0.08	0.08	0.2	0.2	1.11	1.23	0.54	0.1	0.1	0	0	0.64	0.54
		17	45	29.7	50.7	45.8	205.2	15	100	100	1.15	78	51.03	23.99	55.01	2.51	2.83002	3.6	5.04	57.84	60.05	12.08	0.7	0.7	0.4	0.4	12.78	12.48	3.97	0.43	0.43	0	0	4.4	3.97	4.8	0.26	0.26	0	0	5.06	4.8	2.49	0.56	0.56	0	0	3.05	2.49
	Means		35	21.7235	29.6353	36.2	254.094	17.6471	97.1294	99.9118	1.25529	83.5882	49.6806	16.9406	39.4018	3.02641	4.65398	2.53471	3.50588	44.0557	42.9076	26.4256	1.96018	2.5346	1.03529	1.29294	28.9602	27.7185	13.8241	1.39029	1.885	0.629412	0.780588	15.7091	14.6047	17.7649	1.40471	1.74298	1.12941	1.71294	19.5079	19.4779	5.42412	0.800588	0.814706	0.235882	0.238971	6.23882	5.66309
	SD			19.3604	25.6436	31.4771	79.9961	2.49567	3.48489	0.352941	0.341314	3.54897	26.6997	13.333	15.6592	1.78827	3.74751	1.4921	2.80964	17.7475	16.8383	17.1431	1.59594	3.38443	1.26349	2.19339	19.0852	18.4999	13.3094	1.50798	3.35825	1.00456	1.65194	16.2347	14.6597	17.0994	1.31349	1.9524	1.74618	3.83085	18.6862	19.4844	5.27366	0.570113	0.611047	0.549771	0.56028	5.60758	5.56739
	p (t-test)												<.001							0.228							0.01							0.023							0.977							<0.001
[truncated: 21 more columns]
